# Supplementary material for: Trunk Stability, Trunk Strength and Sport Performance Level in Judo
Source: PLoS One. 2016 May 27;11(5):e0156267. doi: 10.1371/journal.pone.0156267 (PMC4883759; doi:10.1371/journal.pone.0156267)
Supplement: S1 Data — (XLSX) [file pone.0156267.s001.xlsx]

## Sheet: Sheet1
Participant_Nº	Level	Levell_A	Age	Mass	Heigth	I_HAT	Angle_Anterior	Angle_Lateral	Angle_Posterior	K_Anterior	K_Lateral	K_Posterior	B_Anterior	B_Lateral	B_Posterior	PT_Extensor	PT_Flexor	FFR_Extensor	FFR_Flexor	MRE_SSNF	MRE_SSWF	MRE_SSML	MRE_SSAP	MRE_SSCD	MRE_USNF	MRE_USWF	MRE_USML	MRE_USAP	MRE_USCD
1	2	Internat	19	76.6	170.4	4.35	0.1	0.06	0.22	1596.39	981.76	384.66	258.5	1652.63	18.81	454.65	200.23	89.79	48.76	0.79	0.63	2.28	1.74	2.38	6.11	7.37	8.03	6.72	9.36
2	1	National	19	66.8	172.3	4.6	0.13	0.06	0.19	658.68	1231.08	532.37	414.63	281.27	63.33	341.88	232.47	75.17	66.95	1.41	0.87	2.02	2.53	3.32	8.9	6.03	9.36	6.95	8.93
3	2	Internat	20	105.6	185.7	8.96	0.07	0.08	0.19	1860.98	1315.77	577.94	594.55	406.58	81.15	522.4	211.72	56.16	61.11	1.39	0.82	2.38	2.36	3.97	9.51	7.55	11.91	11.33	19.09
4	1	National	23	71.9	174	5.72	0.09	0.06	0.2	1124.76	1254.02	649.33	543.24	838.26	84.12	337.13	214.15	64.52	64.2	0.79	2.35	2.44	2.88	3.49	3.35	4.32	5.83	6.74	8.58
5	1	National	17	70	176.4	4.8	0.09	0.08	0.22	1580.13	889.97	538.48	323.39	738.27	148.18	302.03	211.02	78.12	59.78	0.81	0.74	2.27	2.32	4.03	6.11	7.27	11.73	6.12	8.88
6	1	National	35	74.2	169	4.89	0.1	0.06	0.17	1342.39	893.13	806.6	334.94	724.08	112.17	435.8	201.93	67.28	62.4	0.55	0.49	1.62	1.72	2.2	3.51	3.25	4.85	5.32	6.11
7	2	Internat	36	76.4	173.6	6.1	0.09	0.06	0.2	1115.51	1476.94	501.97	365.09	632.95	47.56	451.33	232.97	73.15	61.14	0.71	0.81	1.69	1.54	2.92	3.62	3.07	4.28	4.46	5.4
8	2	Internat	23	62.3	163.4	4.21	0.09	0.06	0.2	1267.89	818.64	600.46	485.44	874.59	69.85	450.9	175.83	76.9	57.47	0.56	0.61	1.61	1.55	2.34	3.79	4.01	5.43	5.66	6.01
9	2	Internat	21	66.6	170.5	4.83	0.09	0.06	0.22	1957.21	1344.21	545.4	390.92	935.18	62.93	481.85	223.72	67.98	68.8	0.83	0.61	2.63	2.24	3.2	6.89	4.6	5.63	6.59	7.06
10	2	Internat	33	65.9	167.8	4.78	0.1	0.04	0.22	1204.65	1531.85	526.62	199.47	1140.69	78.94	409.82	201.73	54.24	60.76	0.72	0.55	2.32	2.39	4.25	5.78	4.39	6.85	9.09	8.6
11	2	Internat	31	92.5	183.2	7.71	0.09	0.08	0.17	1679.57	1229.58	834.29	412.73	647.31	149.26	524.13	261.05	58.56	64.1	0.81	0.46	2.53	1.85	3.04	5.05	3.75	7.2	5.96	8.76
12	2	Internat	20	68.1	165	3.78	0.08	0.07	0.19	2628.28	1051.84	583.84	279.01	623.95	76.41	374.77	164.17	87.78	78.95	0.72	0.69	3.05	2.6	3.32	4.28	4.11	6.11	6.51	6.9
13	2	Internat	24	76.4	174.9	5.45	0.08	0.08	0.11	1698.56	701.94	915.92	750	1085.78	76.94	574.92	232.6	70.56	67.57	1.64	1.26	2.53	2.19	3.98	6.53	6.89	7.55	7.54	8.03
14	2	Internat	18	65.4	170.2	3.86	0.09	0.08	0.24	1305.49	711.52	533.95	788.01	802.72	140.13	372.2	192.95	68.93	75.32	1.65	0.69	2.21	2.51	2.42	3.57	4.5	6.29	6.78	8.89
15	2	Internat	24	71.9	173.9	4.13	0.06	0.04	0.22	3305.1	1921.29	460.29	409.34	762.37	47.94	447.83	235.9	74.46	77.19	0.98	1.01	2.2	2.48	3.58	7.01	6.01	7.85	7.54	8.89
16	1	National	40	81.1	180.7	5.24	0.08	0.06	0.22	1580.27	957.4	521.71	342.66	1049.65	91.77	415.35	247.6	91.94	44.69	1.3	0.77	1.79	1.86	2.5	6.53	5.35	10.15	8.62	10.36
17	1	National	24	62.1	169.1	5.47	0.12	0.06	0.21	1326.64	1348.59	475.37	287.96	651.43	61.58	401.85	222.75	82.94	56.19	1.27	0.5	1.49	1.6	2.04	4.95	4.9	6.86	6.34	7.84
18	1	National	16	62.3	167.8	4.21	0.12	0.06	0.18	1166.16	934.07	546.9	260.8	634.91	109.05	391.9	216.3	87.88	60.29	1.61	0.78	2.28	2.07	2.3	6.81	4.96	7.96	8.67	8.56
19	1	National	16	71.6	171.7	4.04	0.09	0.06	0.23	1464.13	625.29	395.19	300.26	993.35	77.06	422.17	200.68	79.3	62.6	0.85	0.91	2.15	2.55	3.58	8.93	6.56	8.79	8.33	9.32
20	1	National	30	83.5	164.6	5.38	0.07	0.09	0.19	1830.84	1352.8	633.05	231.29	739.39	117.97	410.6	228.1	83.09	58.08	0.83	0.5	4.42	2.47	7.7	6.72	4.62	7.94	7.85	8.82
21	1	National	19	90.8	183.7	5.85	0.07	0.09	0.17	1875.59	1133.73	714.5	299.98	717.15	111.88	478.15	258.73	71.9	61.72	0.66	0.67	3.56	2.7	4.78	4.65	4.51	6.53	7.04	9.18
22	1	National	36	82.8	181.2	5.2	0.08	0.06	0.16	1756.56	1347.64	629	474.75	306.36	171.99	423.1	244.3	52.15	74.94	1.41	0.55	2.75	2.44	4.09	4.36	3.15	5.06	5.12	6.3
23	1	National	17	73.2	179.6	4.85	0.1	0.07	0.21	1270.74	921.03	652.42	335.05	909.76	91.44	356.45	214.05	71.48	80.76	1.19	0.6	2.57	1.97	2.8	6.52	5.47	10.15	7.89	11.89
24	1	National	15	61.1	168.7	2.94	0.13	0.1	0.21	998.73	535.53	531.56	243.85	604.16	63.3	346.05	212.07	87.35	60.13	0.57	0.56	2.13	1.7	2.89	3.47	3.34	5.21	5.04	6
25	1	National	29	90	184.7	6.17	0.1	0.05	0.21	1133.09	1871.5	552.09	293.42	437.26	109.67	525	291.4	78.58	59.74	0.68	0.41	1.84	1.59	2.18	4.66	4.52	5.84	6.45	7.94
